# Supplementary material for: Both Wnt signaling and epidermal stem cell-derived extracellular vesicles are involved in epidermal cell growth
Source: Stem Cell Res Ther. 2020 Sep 23;11:415. doi: 10.1186/s13287-020-01933-y (PMC7510321; doi:10.1186/s13287-020-01933-y)
Supplement: Supplementary file 1 — Additional file 1: Supplementary Table S1. Details of primer sequences used for PCR in this study. [file 13287_2020_1933_MOESM1_ESM.xlsx]

## Sheet: Supplementary Table S1
Supplementary Table S1. Details of primer sequences used for PCR in this study.
Gene symbol	Forward Primer	Reverse Primer
MMP1	AAAATTACACGCCAGATTTGCC	GGTGTGACATTACTCCAGAGTTG
MMP2	TACAGGATCATTGGCTACACACC	GGTCACATCGCTCCAGACT
MMP3	AGTCTTCCAATCCTACTGTTGCT	TCCCCGTCACCTCCAATCC
MMP7	GAGTGAGCTACAGTGGGAACA	CTATGACGCGGGAGTTTAACAT
MMP8	TGCTCTTACTCCATGTGCAGA	TCCAGGTAGTCCTGAACAGTTT
MMP10	TTTGGCTCATGCCTACCCAC	TCTTGCGAAAGGCGGAACTG
COL4A1	CCAGGGGTCGGAGAGAAAG	GGTCCTGTGCCTATAACAATTCC
FBN1	GCGGAAATCAGTGTATTGTCCC	CAGTGTTGTATGGATCTGGAGC
HSPG2	CCAAATGCGCTGGACACATTC	CGGACACCTCTCGGAACTCT
A2M	AATTTAAGAAGCGGACCACAGTG	CGATGCGATTTCCTTTGGGA
AMBP	AGCATGACCAGCACTCGTTG	GCAGTAATGGTGGGTCCATGAT
FN1	CGGTGGCTGTCAGTCAAAG	AAACCTCGGCTTCCTCCATAA
ZEB2	AGCCAAGGAATGCTACCAA-3	GGCCCCAGAGCATCATAA TC
