# Supplementary material for: Both Wnt signaling and epidermal stem cell-derived extracellular vesicles are involved in epidermal cell growth
Source: Stem Cell Res Ther. 2020 Sep 23;11:415. doi: 10.1186/s13287-020-01933-y (PMC7510321; doi:10.1186/s13287-020-01933-y)
Supplement: Supplementary file 2 — Additional file 2: Supplementary Table S2. Proteome profile of epidermal stem cell (EpSC)-derived extracellular vesicles. [file 13287_2020_1933_MOESM2_ESM.xlsx]

## Sheet: Supplementary Table S2
Supplementary Table S2. Proteome profile of epidermal stem cell (EpSC)-derived extracellular vesicles.
Protein IDs	Majority protein IDs	Gene symbols	Peptides	Sequence coverage [%]	Mol. weight [kDa]	Q-value	Score	Protein Intensity (iBAQ)
A8MQ03	A8MQ03	CYSRT1	2	24.3	15.313	0	6.9602	2922200
E5RIL1;B0FP48	E5RIL1;B0FP48	UPK3BL2;UPK3BL1	2	11	28.385	0.0027855	1.3714	593120
O00159	O00159	MYO1C	6	7.8	121.68	0	30.687	794480
O00161	O00161	SNAP23	2	13.3	23.354	0	2.0396	454430
O00212	O00212	RHOD	1	7.1	23.413	0	10.246	272240
O00299	O00299	CLIC1	9	56.8	26.922	0	144.18	78779000
O00560	O00560	SDCBP	3	15.8	32.444	0	20.72	7078400
O14493;O95484;P56747;O15551	O14493	CLDN4	3	16.7	22.077	0	11.536	46122000
O14745	O14745	SLC9A3R1	8	32.1	38.868	0	51.776	12602000
O14907	O14907	TAX1BP3	1	13.7	13.735	0	4.963	1091200
O14908	O14908	GIPC1	3	12.3	36.049	0	24.614	2794300
O15143	O15143	ARPC1B	1	3.5	40.949	0	2.1682	444640
O15162	O15162	PLSCR1	4	18.6	35.049	0	40.878	4995800
O15231	O15231	ZNF185	4	7.7	73.525	0	4.048	371180
O15400	O15400	STX7	2	10.7	29.815	0	3.1393	730270
O15484	O15484	CAPN5	2	3.6	73.168	0.0028571	1.4723	147050
O43169	O43169	CYB5B	1	10	16.694	0	3.6592	281480
O43633	O43633	CHMP2A	1	8.1	25.104	0	12.542	522280
O43653	O43653	PSCA	1	14.9	11.959	0	38.089	6407800
O43707;Q08043	O43707	ACTN4	15	21.1	104.85	0	138.5	12857000
O43795	O43795	MYO1B	3	3.3	131.98	0	1.8398	269070
O60437	O60437	PPL	21	13.3	204.74	0	108.76	1981600
O60487	O60487	MPZL2	1	6	24.484	0.0054054	1.2424	1177200
O60716	O60716	CTNND1	1	1	108.17	0.0080645	1.2238	133500
O75083	O75083	WDR1	3	7.3	66.193	0	12.005	586690
O75131	O75131	CPNE3	2	3.5	60.13	0	3.6538	778390
O75351	O75351	VPS4B	1	2	49.301	0	1.8434	594480
O75369;Q14315	O75369	FLNB	4	2.4	278.16	0	5.7676	109400
O75841	O75841	UPK1B	2	11.5	29.643	0	7.4749	1716700
O76027	O76027	ANXA9	1	3.8	38.363	0	5.2103	238700
O95164	O95164	UBL3	1	10.3	13.157	0.002809	1.4322	181890
O95171	O95171	SCEL	10	20.1	77.551	0	85.929	3603000
O95471	O95471	CLDN7	1	8.1	22.418	0	8.7943	4200600
O95832	O95832	CLDN1	1	7.1	22.744	0.002849	1.4691	347660
O95833	O95833	CLIC3	3	18.2	26.648	0	36.964	7192600
P00338;Q6ZMR3;P07864	P00338	LDHA	3	9.6	36.688	0	10.105	1852700
P00558	P00558	PGK1	4	16.5	44.614	0	28.163	1237100
P01023	P01023	A2M	5	4.4	164.34	0	17.287	577430
P01040	P01040	CSTA	3	40.8	11.006	0	19.67	18249000
P01116;P01112;P01111	P01116;P01112;P01111	KRAS;HRAS;NRAS	1	5.8	21.656	0	3.7373	854360
P02533	P02533	KRT14	17	41.1	51.621	0	195.36	8191500
P02538	P02538	KRT6A	20	36.5	60.044	0	113.71	43382000
P02647	P02647	APOA1	4	16.6	30.276	0	11.514	3621400
P02656	P02656	APOC3	1	16.2	10.852	0	4.854	322000
P02768	P02768	ALB	33	51.6	69.293	0	323.31	554360000
P02787	P02787	TF	9	16.2	77.063	0	72.395	6012900
P02790	P02790	HPX	3	6.3	51.676	0	5.3635	1167100
P04075;P05062	P04075	ALDOA	7	32.7	39.42	0	144.32	7444600
P04080	P04080	CSTB	1	24.5	11.139	0	39.119	12190000
P04083	P04083	ANXA1	11	39	38.714	0	84.621	31174000
P04156	P04156	PRNP	1	4.7	27.661	0	1.7472	492890
P04259	P04259	KRT6B	19	34.8	60.066	0	9.8274	4974000
P04259	P04259	KRT6B	19	34.8	59.998	0	25.606	1432000
P04264	P04264	KRT1	18	36.5	66.017	0	145.47	28615000
P04406	P04406	GAPDH	7	26.9	36.053	0	76.581	15943000
P04632	P04632	CAPNS1	1	4.9	28.315	0.0027701	1.343	413160
P04792	P04792	HSPB1	5	32.7	22.782	0	71.413	24001000
P04899	P04899	GNAI2	3	9.9	40.45	0	13.81	1873400
P05023;P13637;P50993;Q13733;P20648	P05023;P13637;P50993	ATP1A1;ATP1A3;ATP1A2	8	11.8	112.89	0	83.587	3091200
P05026	P05026	ATP1B1	3	14.2	35.061	0	8.7615	1944900
P05109	P05109	S100A8	2	19.4	10.834	0	13.213	97444000
P05120	P05120	SERPINB2	3	10.4	46.596	0	62.399	2785000
P05141	P05141	SLC25A5	1	3	32.852	0	1.8967	449240
P05362	P05362	ICAM1	2	4.3	57.825	0	3.1679	165350
P05556	P05556	ITGB1	4	5.1	88.414	0	6.8726	1044500
P05783	P05783	KRT18	2	4.4	48.057	0	2.7832	281960
P06703	P06703	S100A6	2	16.7	10.18	0	13.908	18635000
P06731;P31997	P06731	CEACAM5	3	4.6	76.794	0	29.84	3161300
P06733;P13929;P09104	P06733	ENO1	6	21.2	47.168	0	112.3	9878800
P06753	P06753	TPM3	1	4.6	32.95	0	1.9337	227660
P07195	P07195	LDHB	3	11.1	36.638	0	3.7491	393730
P07237	P07237	P4HB	1	3.1	57.116	0	3.4291	84942
P07339	P07339	CTSD	2	6.6	44.552	0	1.9507	313000
P07355;A6NMY6	P07355;A6NMY6	ANXA2;ANXA2P2	11	33.6	38.604	0	97.95	96775000
P07384	P07384	CAPN1	1	4.3	81.889	0	43.867	581810
P07737	P07737	PFN1	2	18.6	15.054	0	11.059	2726200
P07900;Q58FF6;Q58FF7;Q58FG0;Q14568	P07900;Q58FF6;Q58FF7	HSP90AA1;HSP90AB4P;HSP90AB3P	4	6.7	84.659	0	10.75	765750
P08174	P08174	CD55	5	14.4	41.4	0	29.679	6183600
P08195	P08195	SLC3A2	2	4.6	67.993	0	18.422	810970
P08238	P08238	HSP90AB1	4	7.3	83.263	0	6.5834	549210
P08571	P08571	CD14	3	9.6	40.076	0	25.26	3969200
P08727	P08727	KRT19	11	29.5	44.091	0	46.297	1148300
P08729	P08729	KRT7	4	7.2	51.417	0	2.6175	412320
P08754;P63096	P08754	GNAI3	5	16.7	40.532	0	25.499	3480400
P08758	P08758	ANXA5	1	7.8	35.936	0	5.0802	821790
P08779	P08779	KRT16	17	42.3	51.267	0	116.02	3804000
P09211	P09211	GSTP1	3	21.4	23.356	0	42.425	8247400
P09417	P09417	QDPR	1	4.1	25.789	0	1.8062	243190
P09525	P09525	ANXA4	3	11.9	35.882	0	12.576	1154100
P09543	P09543	CNP	3	7.8	47.578	0	5.3287	594880
P09758	P09758	TACSTD2	5	18.6	35.709	0	59.594	24924000
P09972	P09972	ALDOC	2	8.2	39.455	0	32.923	531850
P0DMV9;P0DMV8	P0DMV9;P0DMV8	HSPA1B;HSPA1A	5	13.4	70.051	0	33.478	2735500
P0DP25;P0DP24;P0DP23	P0DP25;P0DP24;P0DP23	CALM3;CALM2;CALM1	3	29.5	16.837	0	263.9	21444000
P0DPH8;P0DPH7;Q9BQE3;Q71U36;P68363;Q6PEY2;P68366;Q9NY65;A6NHL2	P0DPH8;P0DPH7;Q9BQE3;Q71U36;P68363;Q6PEY2;P68366;Q9NY65	TUBA3D;TUBA3C;TUBA1C;TUBA1A;TUBA1B;TUBA3E;TUBA4A;TUBA8	4	12.7	49.959	0	26.035	3184400
P10599	P10599	TXN	1	8.6	11.737	0.0027933	1.407	1360600
P10809	P10809	HSPD1	3	7.5	61.054	0	6.633	356360
P11142;P54652;P34931;P11021	P11142	HSPA8	7	14.2	70.897	0	102.75	7764500
P11216	P11216	PYGB	2	4	96.695	0	3.5022	260710
P11234;P11233	P11234;P11233	RALB;RALA	1	5.3	23.408	0	3.7834	1615700
P12236	P12236	SLC25A6	1	3	32.866	0	1.5837	181310
P12429	P12429	ANXA3	5	19.5	36.375	0	40.69	3656500
P12814;P35609	P12814	ACTN1	7	11.1	103.06	0	57.132	1651500
P12830	P12830	CDH1	3	4	97.455	0	5.7271	576630
P13164;Q01629;Q01628	P13164;Q01629;Q01628	IFITM1;IFITM2;IFITM3	1	12.8	13.964	0	2.6973	1001600
P13639;Q15029	P13639;Q15029	EEF2;EFTUD2	2	2.3	95.337	0	2.2069	349460
P13645	P13645	KRT10	18	41.8	59.51	0	212.38	76938000
P13646	P13646	KRT13	15	35.6	49.588	0	106.44	9001500
P13647	P13647	KRT5	23	40.7	62.378	0	152.52	34145000
P13688	P13688	CEACAM1	3	8.7	57.56	0	160.88	15415000
P13726	P13726	F3	1	5.8	33.067	0	24.183	1807900
P13797;P13796;Q14651	P13797	PLS3	7	14.8	70.81	0	42.763	4763100
P13866	P13866	SLC5A1	1	2.3	73.497	0	2.7523	176520
P13987	P13987	CD59	2	14.1	14.177	0	6.9269	11627000
P14550	P14550	AKR1A1	1	3.7	36.573	0	17.81	591740
P14618;P30613	P14618	PKM	9	25.6	57.936	0	153.1	15610000
P14923	P14923	JUP	6	11.5	81.744	0	95.684	3560900
P15104	P15104	GLUL	1	4.3	42.064	0	2.9852	218090
P15311	P15311	EZR	10	20.8	69.412	0	72.103	28633000
P15428	P15428	HPGD	2	9	28.977	0	6.3142	1395900
P15529	P15529	CD46	2	4.3	43.747	0	2.3756	752870
P15941	P15941	MUC1	2	1.6	122.1	0	3.7435	1071700
P16070	P16070	CD44	1	2.2	81.537	0	5.1513	250560
P16144	P16144	ITGB4	4	2.9	202.16	0	19.215	355200
P16152;O75828	P16152;O75828	CBR1;CBR3	1	5.8	30.375	0	8.0686	178820
P17066;P48741	P17066;P48741	HSPA6;HSPA7	3	6.2	71.027	0	8.3663	395850
P17301	P17301	ITGA2	4	5.2	129.29	0	47.881	745140
P18085	P18085	ARF4	3	25.6	20.511	0	4.1425	1246900
P18206	P18206	VCL	2	2.2	123.8	0	4.3403	100450
P18510	P18510	IL1RN	1	10.7	20.055	0	83.783	12735000
P18669	P18669	PGAM1	1	6.3	28.804	0	3.6149	391090
P19012	P19012	KRT15	11	27.9	49.167	0	29.33	1003400
P19013	P19013	KRT4	13	22.7	63.91	0	29.587	2938300
P19105;P24844;O14950	P19105;P24844;O14950	MYL12A;MYL9;MYL12B	1	5.8	19.794	0.0028011	1.428	458620
P19440;Q9BX51;P36268	P19440;Q9BX51;P36268	GGT1;GGTLC1;GGT2	2	6.5	61.409	0	15.908	520230
P20340	P20340	RAB6A	1	5.3	23.593	0.0027778	1.3625	282130
P21589	P21589	NT5E	3	6.8	63.367	0	5.8096	1392500
P21741	P21741	MDK	4	32.9	15.585	0	15.181	5634800
P21796	P21796	VDAC1	1	4.2	30.772	0	1.6038	348680
P21926	P21926	CD9	1	3.1	25.416	0	2.3568	1819900
P22528	P22528	SPRR1B	3	43.8	9.8875	0	70.932	31717000
P22735	P22735	TGM1	1	1.5	89.786	0	2.7832	71717
P23229	P23229	ITGA6	5	5.5	126.6	0	7.3534	348600
P23526	P23526	AHCY	5	11.1	47.716	0	17.821	2639800
P23528	P23528	CFL1	5	34.9	18.502	0	73.15	66966000
P23634	P23634	ATP2B4	1	1.3	137.92	0.0053908	1.2412	61410
P25705	P25705	ATP5F1A	1	2.2	59.75	0	1.5097	202020
P25815	P25815	S100P	1	13.7	10.4	0	12.769	4122100
P26006	P26006	ITGA3	2	2.3	116.61	0	5.0726	315480
P26038	P26038	MSN	11	25.8	67.819	0	169.72	29226000
P26447	P26447	S100A4	2	16.8	11.728	0	3.494	3265300
P26641	P26641	EEF1G	1	3	50.118	0.0027624	1.3367	109370
P27105	P27105	STOM	3	15.6	31.73	0	85.697	11616000
P27348	P27348	YWHAQ	5	31.8	27.764	0	28.23	1841900
P27361	P27361	MAPK3	1	3.7	43.135	0	1.8015	141500
P27482	P27482	CALML3	2	20.1	16.891	0	5.6189	738260
P27701	P27701	CD82	3	17.2	29.625	0	16.404	4840500
P28482	P28482	MAPK1	1	3.9	41.389	0	6.0036	93920
P29034	P29034	S100A2	1	9.2	11.117	0.0028409	1.4659	4002200
P29317	P29317	EPHA2	4	5.8	108.27	0	4.1001	477280
P29373;P29762	P29373	CRABP2	4	35.5	15.693	0	5.3562	6668500
P29401	P29401	TKT	2	4.3	67.877	0	4.1205	578000
P29508;P48594	P29508;P48594	SERPINB3;SERPINB4	4	12.6	44.564	0	59.145	3899100
P29966	P29966	MARCKS	1	5.4	31.554	0	5.3951	439380
P30041	P30041	PRDX6	2	11.2	25.035	0	6.8359	495250
P30679	P30679	GNA15	1	4	43.568	0	2.5894	449040
P30740	P30740	SERPINB1	4	9.2	42.741	0	17.081	1952700
P30838	P30838	ALDH3A1	1	2	50.394	0.0054201	1.2445	168890
P31689	P31689	DNAJA1	1	3.3	44.868	0.0028169	1.4333	168000
P31946	P31946	YWHAB	4	25.2	28.082	0	54.358	2661100
P31947	P31947	SFN	6	27.8	27.774	0	11.646	3561700
P31949	P31949	S100A11	3	23.8	11.74	0	10.351	27039000
P32926	P32926	DSG3	4	5.1	107.53	0	12.288	516570
P35221;P26232	P35221	CTNNA1	3	4.5	100.07	0	6.1055	295480
P35241	P35241	RDX	8	18	68.563	0	24.18	3231400
P35321	P35321	SPRR1A	3	52.8	9.8774	0	23.294	1596500
P35325;P22532;P22531;Q9BYE4;Q96RM1	P35325;P22532;P22531;Q9BYE4;Q96RM1	SPRR2B;SPRR2D;SPRR2E;SPRR2G;SPRR2F	4	72.2	7.9754	0	8.6482	6867900
P35527	P35527	KRT9	15	40.1	62.064	0	176.19	11328000
P35579;P35749;P35580	P35579	MYH9	5	4	226.53	0	48.196	377170
P35908	P35908	KRT2	20	36.2	65.432	0	167.4	18292000
P36952	P36952	SERPINB5	3	10.1	42.1	0	18.956	1002600
P40926	P40926	MDH2	3	13.6	35.503	0	12.854	1133300
P46940	P46940	IQGAP1	5	4.6	189.25	0	28.669	367800
P47756	P47756	CAPZB	3	14.8	31.35	0	11.39	1064000
P47895;O94788;P00352;P30837;P05091	P47895	ALDH1A3	7	16.2	56.108	0	31.077	2246500
P47929	P47929	LGALS7	2	18.4	15.075	0	33.579	3654500
P48668	P48668	KRT6C	19	34.8	60.024	0	6.4187	311400
P49006	P49006	MARCKSL1	2	14.4	19.529	0	2.933	1368500
P49327	P49327	FASN	3	1.9	273.42	0	9.9912	184450
P49419	P49419	ALDH7A1	1	4.8	58.486	0	19.575	89647
P49448;P00367	P49448;P00367	GLUD2;GLUD1	2	4.7	61.433	0	3.7846	368710
P50148	P50148	GNAQ	1	4.2	42.142	0	1.7022	516200
P50151	P50151	GNG10	1	16.2	7.2053	0	1.7833	2705100
P50395;P31150	P50395;P31150	GDI2;GDI1	2	5.2	50.663	0	3.2118	475390
P50991	P50991	CCT4	1	2.4	57.924	0	1.5307	106690
P50995	P50995	ANXA11	1	2.4	54.389	0	4.1872	299170
P51149	P51149	RAB7A	1	5.3	23.489	0	2.2834	703380
P51178	P51178	PLCD1	1	1.6	85.664	0	6.0122	174830
P52209	P52209	PGD	3	6.6	53.139	0	4.9689	1096300
P52565	P52565	ARHGDIA	2	23	23.207	0	10.062	7224600
P57735	P57735	RAB25	2	14.6	23.495	0	2.2116	440050
P60033	P60033	CD81	1	8.5	25.809	0	132.13	5336000
P60174	P60174	TPI1	3	15.7	30.791	0	11.303	1881000
P60660;P14649	P60660;P14649	MYL6;MYL6B	3	23.8	16.93	0	16.694	1975000
P60709;P63267;P68133;P68032;P62736;Q6S8J3;Q562R1;A5A3E0;P0CG38;Q9BYX7;P0CG39	P60709;P63267;P68133;P68032;P62736	ACTB;ACTG2;ACTA1;ACTC1;ACTA2	13	43.2	41.736	0	66.473	2617500
P60842;Q14240	P60842;Q14240	EIF4A1;EIF4A2	1	3.4	46.153	0	5.2843	146760
P60953;P17081;Q9H4E5	P60953;P17081;Q9H4E5	CDC42;RHOQ;RHOJ	2	11	21.258	0	3.0418	1418600
P60981	P60981	DSTN	4	24.8	18.506	0	21.606	15091000
P61019	P61019	RAB2A	1	6.6	23.545	0	13.312	1041600
P61026	P61026	RAB10	1	9.5	22.541	0	2.7093	365370
P61106	P61106	RAB14	2	12.1	23.897	0	6.9422	1366100
P61158;Q9P1U1	P61158	ACTR3	4	12.9	47.371	0	13.181	1491500
P61160	P61160	ACTR2	3	9.4	44.76	0	11.982	2795200
P61224;A6NIZ1	P61224;A6NIZ1	RAP1B	1	7.1	20.825	0	3.1102	1680600
P61586;P08134	P61586;P08134	RHOA;RHOC	1	5.7	21.768	0	2.4663	3024200
P61981	P61981	YWHAG	4	21.5	28.302	0	25.004	1234900
P62140	P62140	PPP1CB	1	4	37.186	0	1.9876	487630
P62258	P62258	YWHAE	5	23.9	29.174	0	21.035	6577600
P62330	P62330	ARF6	1	12	20.082	0	5.8792	1177700
P62491;Q15907	P62491;Q15907	RAB11A;RAB11B	3	13.9	24.393	0	12.663	4540300
P62701	P62701	RPS4X	1	4.9	29.597	0	5.0543	213150
P62820;Q9H0U4	P62820	RAB1A	3	15.6	22.677	0	3.449	1058400
P62826	P62826	RAN	2	11.1	24.423	0	8.953	1711100
P62873	P62873	GNB1	4	15.3	37.377	0	3.865	3065300
P62879;Q9HAV0;P16520;Q9BRK4	P62879;Q9HAV0	GNB2;GNB4	6	22.9	37.331	0	61.36	10143000
P62937;P0DN37;P0DN26;A0A0B4J2A2;A0A075B767;A0A075B759;Q9Y536;F5H284	P62937	PPIA	3	10.9	18.012	0	6.8067	9145200
P62942	P62942	FKBP1A	1	12	11.951	0	5.2103	1705700
P62987;P62979;P0CG47;P0CG48	P62987;P62979;P0CG47;P0CG48	UBA52;RPS27A;UBB;UBC	2	19.5	14.728	0	104.36	294190000
P63000;P15153;P60763	P63000;P15153;P60763	RAC1;RAC2;RAC3	4	19.8	21.45	0	17.365	9428400
P63092;Q5JWF2	P63092;Q5JWF2	GNAS	2	7.4	45.664	0	3.1183	984640
P63104	P63104	YWHAZ	7	38	27.745	0	189.92	41659000
P63167	P63167	DYNLL1	1	24.7	10.366	0	6.2663	2499100
P63218	P63218	GNG5	1	14.7	7.3184	0	2.9399	4951600
P63261	P63261	ACTG1	13	43.2	41.792	0	323.31	352100000
P63313	P63313	TMSB10	1	31.8	5.0256	0	6.3738	3827300
P67936	P67936	TPM4	2	10.1	28.521	0	5.0975	282850
P68371	P68371	TUBB4B	1	2.7	49.83	0	2.1817	220360
P80188	P80188	LCN2	3	26.8	22.588	0	17.188	5848700
P80723	P80723	BASP1	8	66.5	22.693	0	56.595	13523000
P81605	P81605	DCD	1	10	11.284	0	2.2553	1246900
P84077;P61204	P84077;P61204	ARF1;ARF3	3	24.3	20.697	0	16.897	5687200
P84095	P84095	RHOG	2	12.6	21.308	0	3.152	636010
Q00325	Q00325	SLC25A3	1	3.3	40.094	0.0027248	1.2773	132760
Q00610	Q00610	CLTC	1	1	191.61	0	29.636	262310
Q01469	Q01469	FABP5	4	31.9	15.164	0	24.236	14822000
Q01650	Q01650	SLC7A5	2	6.7	55.01	0	3.3337	748840
Q04695	Q04695	KRT17	17	43.1	48.105	0	247.72	12291000
Q04917	Q04917	YWHAH	3	14.6	28.218	0	12.154	678490
Q06830;P32119	Q06830;P32119	PRDX1;PRDX2	2	11.1	22.11	0	8.2271	2815100
Q07020	Q07020	RPL18	1	6.9	21.634	0	2.9854	556160
Q08380	Q08380	LGALS3BP	2	7	65.33	0	72.423	3979700
Q08431	Q08431	MFGE8	2	6.2	43.104	0	3.1842	1366700
Q09666	Q09666	AHNAK	39	16.9	629.09	0	323.31	1180000
Q13443	Q13443	ADAM9	4	7.1	90.555	0	5.299	307050
Q14002	Q14002	CEACAM7	2	10.6	29.379	0	14.773	942200
Q14116	Q14116	IL18	1	8.3	22.326	0	2.0154	128310
Q14210	Q14210	LY6D	2	27.3	13.286	0	36.046	26537000
Q14247	Q14247	CTTN	3	12.5	61.585	0	17.303	721970
Q14512	Q14512	FGFBP1	2	9.4	26.264	0	31.592	11615000
Q14764	Q14764	MVP	9	11.2	99.326	0	40.596	2327600
Q14847	Q14847	LASP1	3	13.8	29.717	0	3.0202	1818000
Q14CN2	Q14CN2	CLCA4	2	2.3	101.28	0	3.6415	340860
Q15365;Q15366;P57721	Q15365;Q15366;P57721	PCBP1;PCBP2;PCBP3	3	13.2	37.497	0	3.233	629020
Q15758	Q15758	SLC1A5	1	3.7	56.598	0	5.997	450150
Q15819;Q13404	Q15819;Q13404	UBE2V2;UBE2V1	1	6.9	16.363	0	2.0576	759580
Q15833	Q15833	STXBP2	2	4.9	66.452	0	10.361	257640
Q15836	Q15836	VAMP3	1	12	11.309	0.0027397	1.292	1228000
Q16181	Q16181	SEPTIN7	1	2.3	50.679	0.0027322	1.2814	137100
Q16658	Q16658	FSCN1	1	2.6	54.529	0	4.384	126800
Q5T0Z8	Q5T0Z8	C6orf132	1	1.1	124.03	0.0054348	1.2501	33378
Q5VTE0;P68104;Q05639	Q5VTE0;P68104;Q05639	EEF1A1P5;EEF1A2	3	6.1	50.184	0	9.5565	110820000
Q5VW32	Q5VW32	BROX	1	2.7	46.476	0.0028329	1.4517	226340
Q687X5	Q687X5	STEAP4	7	19.8	51.981	0	63.342	28807000
Q6ZUM4	Q6ZUM4	ARHGAP27	1	2.5	98.395	0	1.9455	324310
Q6ZVX7	Q6ZVX7	NCCRP1	2	4.4	30.847	0	2.3495	243640
Q71RC9	Q71RC9	SMIM5	1	13	8.5403	0	5.8622	7547400
Q7Z2W4	Q7Z2W4	ZC3HAV1	1	2	101.43	0	2.4205	32039
Q86SG5;P31151	Q86SG5;P31151	S100A7A	3	34.7	11.305	0	18.732	2831400
Q86VP1	Q86VP1	TAX1BP1	1	2.3	90.876	0	2.2399	4940500
Q86X29	Q86X29	LSR	2	7.7	71.438	0	15.604	660290
Q8IWA5	Q8IWA5	SLC44A2	2	3.8	80.123	0	12.409	1701700
Q8N307	Q8N307	MUC20	1	1.8	71.981	0	3.2925	362860
Q8N3R9	Q8N3R9	MPP5	2	4.3	77.293	0	1.6734	35703
Q8N5I2	Q8N5I2	ARRDC1	2	6.2	45.981	0	19.98	941220
Q8NFJ5	Q8NFJ5	GPRC5A	4	17.9	40.251	0	137.81	207590000
Q8NG11	Q8NG11	TSPAN14	2	9.6	30.69	0	2.1408	340110
Q8TE68	Q8TE68	EPS8L1	11	19.6	80.25	0	74.863	5470000
Q8TF72	Q8TF72	SHROOM3	1	0.5	216.85	0.0027548	1.3342	174630
Q8WUM4	Q8WUM4	PDCD6IP	6	7.6	96.022	0	35.939	915190
Q92817;A8MZ36	Q92817	EVPL	23	15	231.6	0	268.75	2703800
Q969X1	Q969X1	TMBIM1	2	8.4	34.607	0	14.461	19983000
Q96C19	Q96C19	EFHD2	3	29.2	26.697	0	2.5476	1872500
Q96FQ6	Q96FQ6	S100A16	2	19.4	11.801	0	14.089	47500000
Q96TA1	Q96TA1	NIBAN2	3	5.4	84.137	0	40.919	1106300
Q99536	Q99536	VAT1	2	7.6	41.92	0	2.0346	625280
Q99816	Q99816	TSG101	2	7.7	43.944	0	8.4065	3022800
Q99828	Q99828	CIB1	2	12	21.703	0	2.9769	337710
Q99988	Q99988	GDF15	1	5.2	34.14	0	23.573	571920
Q9BRA2	Q9BRA2	TXNDC17	1	11.4	13.941	0	2.5259	810790
Q9BUL8	Q9BUL8	PDCD10	3	21.7	24.701	0	7.3623	1900200
Q9BV40	Q9BV40	VAMP8	2	22	11.438	0	7.024	1900500
Q9BW04	Q9BW04	SARG	12	28.3	63.964	0	43.681	6080500
Q9H190	Q9H190	SDCBP2	2	7.2	31.593	0	3.7151	1942500
Q9H223	Q9H223	EHD4	6	15.3	61.174	0	67.904	2976800
Q9H299	Q9H299	SH3BGRL3	2	19.4	10.438	0	2.7527	2939700
Q9H2G2;O94804	Q9H2G2;O94804	SLK;STK10	2	1.6	142.69	0	4.0477	126520
Q9H2K8;Q7L7X3;Q9UL54	Q9H2K8;Q7L7X3;Q9UL54	TAOK3;TAOK1;TAOK2	2	2	105.4	0	1.6243	58305
Q9H2M3;Q93088	Q9H2M3;Q93088	BHMT2	1	2.8	40.354	0	2.0253	321910
Q9H3Z4	Q9H3Z4	DNAJC5	1	12.6	22.149	0	20.179	5585100
Q9H4M9	Q9H4M9	EHD1	5	9.6	60.626	0	61.033	3164700
Q9H6S3	Q9H6S3	EPS8L2	9	17.9	80.62	0	126.21	6984500
Q9H9H4	Q9H9H4	VPS37B	2	9.8	31.307	0	2.2823	821500
Q9HC23	Q9HC23	PROK2	1	5.4	14.314	1	-2	451240
Q9HCY8	Q9HCY8	S100A14	2	23.1	11.662	0	66.531	23804000
Q9NRC8	Q9NRC8	SIRT7	2	4.2	44.898	0	1.6539	3558100
Q9NRD9;Q9NRD8	Q9NRD9;Q9NRD8	DUOX1;DUOX2	2	1.4	177.23	0	2.9656	54742
Q9NUP9	Q9NUP9	LIN7C	1	5.6	21.834	0	3.9568	453770
Q9NV96	Q9NV96	TMEM30A	1	4.7	40.683	0	2.4621	106850
Q9NZM1	Q9NZM1	MYOF	2	1.1	234.71	0	2.5377	47724
Q9NZN3	Q9NZN3	EHD3	4	7.3	60.886	0	13.526	1326100
Q9NZN4	Q9NZN4	EHD2	1	1.7	61.161	0	1.567	270080
Q9P265	Q9P265	DIP2B	4	3.4	171.49	0	10.62	161460
Q9UBC9	Q9UBC9	SPRR3	8	65.7	18.154	0	35.414	14574000
Q9UBD6	Q9UBD6	RHCG	1	1.5	53.178	0	2.3506	4476500
Q9UBG3	Q9UBG3	CRNN	1	3.2	53.533	0	2.6955	130510
Q9UGL9	Q9UGL9	CRCT1	2	39.4	9.7358	0	7.3907	14001000
Q9UHR4	Q9UHR4	BAIAP2L1	2	6.3	56.882	0	4.3336	117140
Q9UJU6	Q9UJU6	DBNL	2	6.3	48.207	0	2.1469	119010
Q9UK41	Q9UK41	VPS28	1	6.8	25.425	0	5.7738	584260
Q9UKS6	Q9UKS6	PACSIN3	2	8.3	48.486	0	3.6439	652180
Q9UL25	Q9UL25	RAB21	1	6.7	24.347	0	14.332	2938100
Q9ULV0	Q9ULV0	MYO5B	1	1.2	213.67	0	11.732	81958
Q9UM54	Q9UM54	MYO6	1	1.5	149.69	0	2.2735	90556
Q9UN36	Q9UN36	NDRG2	1	6.5	40.798	0	13.312	1135500
Q9UN76	Q9UN76	SLC6A14	4	7.3	72.152	0	160.51	22703000
Q9UQB8	Q9UQB8	BAIAP2	8	16.5	60.867	0	20.238	1140800
Q9Y281	Q9Y281	CFL2	3	18.1	18.736	0	2.4144	621870
Q9Y376	Q9Y376	CAB39	2	5.3	39.869	0	1.6464	749830
Q9Y5J5	Q9Y5J5	PHLDA3	1	7.9	13.891	0	2.5271	1092600
Q9Y696	Q9Y696	CLIC4	4	23.7	28.772	0	73.834	14111000
Q9Y6E0	Q9Y6E0	STK24	3	9	49.307	0	27.019	1362700
