# Supplementary material for: Both Wnt signaling and epidermal stem cell-derived extracellular vesicles are involved in epidermal cell growth
Source: Stem Cell Res Ther. 2020 Sep 23;11:415. doi: 10.1186/s13287-020-01933-y (PMC7510321; doi:10.1186/s13287-020-01933-y)
Supplement: Supplementary file 3 — Additional file 3: Supplementary Table S3. List of extracellular matrix (ECM) proteins identified in epidermal stem cell (EpSC)-derived extracellular vesicles. [file 13287_2020_1933_MOESM3_ESM.xlsx]

## Sheet: Supplementary Table S3
Supplementary Table S3. List of extracellular matrix (ECM) proteins identified in epidermal stem cell (EpSC)-derived extracellular vesicles.
Gene symbol	Division	Category	Function
MFGE8	Core matrisome	ECM Glycoproteins	Epithelial homeostasis; wound healing
CSTA	Matrisome-associated	ECM Regulators	Cell ahesion; protease inhibitor
TGM1	Matrisome-associated	ECM Regulators	Cross-linking epidermal proteins during Formation of the stratum corneum
CTSD	Matrisome-associated	ECM Regulators	Protease
A2M	Matrisome-associated	ECM Regulators	Protease inhibitor
CSTB	Matrisome-associated	ECM Regulators	Protease inhibitor
SERPINB2	Matrisome-associated	ECM Regulators	Protease inhibitor
SERPINB3	Matrisome-associated	ECM Regulators	Protease inhibitor
SERPINB1	Matrisome-associated	ECM Regulators	Protease inhibitor
SERPINB5	Matrisome-associated	ECM Regulators	Protease inhibitor
ADAM9	Matrisome-associated	ECM Regulators	Protease, cell migration
ANXA1	Matrisome-associated	ECM-affiliated Proteins	Cell proliferation; differentiation; apoptosis
ANXA11	Matrisome-associated	ECM-affiliated Proteins	Cytokinesis
MUC1	Matrisome-associated	ECM-affiliated Proteins	Epithelial barrier
MUC20	Matrisome-associated	ECM-affiliated Proteins	MMP1 and MMP9 inhibitor
ANXA2	Matrisome-associated	ECM-affiliated Proteins	Osteoclast formation; bone resorption
HPX	Matrisome-associated	ECM-affiliated Proteins	Oxidative stress
ANXA4	Matrisome-associated	ECM-affiliated Proteins	Signal transduction; Growth
ANXA3	Matrisome-associated	ECM-affiliated Proteins	Signal transduction; Growth
LGALS7	Matrisome-associated	ECM-affiliated Proteins	Signal transduction; Growth
ANXA5	Matrisome-associated	ECM-affiliated Proteins	Signal transduction; inflammation; growth; differentiation
ANXA9	Matrisome-associated	ECM-affiliated Proteins	Target of disease-causing pemphigus vulgaris antibodies in keratinocytes
S100A4	Matrisome-associated	Secreted Factors	Cell cycle
S100A2	Matrisome-associated	Secreted Factors	Cell cycle
S100A11	Matrisome-associated	Secreted Factors	Cell cycle
S100A14	Matrisome-associated	Secreted Factors	Cell migration
S100P	Matrisome-associated	Secreted Factors	Cell proliferation
FGFBP1	Matrisome-associated	Secreted Factors	Cell proliferation; differentiation; migration
S100A6	Matrisome-associated	Secreted Factors	Cytoskeletal reorganization; cell migration
S100A7A	Matrisome-associated	Secreted Factors	Epidermal differentiation; inflammation
IL1RN	Matrisome-associated	Secreted Factors	Immune response
IL18	Matrisome-associated	Secreted Factors	Immune response
CRNN	Matrisome-associated	Secreted Factors	Immune response; epidermal differentiation
S100A16	Matrisome-associated	Secreted Factors	Lipid and glucose metabolism
GDF15	Matrisome-associated	Secreted Factors	Response to wound repair
S100A8	Matrisome-associated	Secreted Factors	Signal transduction; inflammation; growth; differentiation
MDK	Matrisome-associated	Secreted Factors	Signal transduction; inflammation; growth; differentiation
